# Supplementary material for: Simultaneous Determination of Multi-Class Pesticide Residues and PAHs in Plant Material and Soil Samples Using the Optimized QuEChERS Method and Tandem Mass Spectrometry Analysis
Source: Molecules. 2022 Mar 25;27(7):2140. doi: 10.3390/molecules27072140 (PMC9000817; doi:10.3390/molecules27072140)
Supplement: Supplementary file 1 [file molecules-27-02140-s001.zip]

Archive with 1 entries (1 files):
- molecules-1642593-supplementary.pdf
